# Supplementary material for: Correlation of OXA-1 and TEM-1 genes with antibiotic resistance to piperacillin/tazobactam in ESBL-producing Enterobacterales: insights from a multi-center analysis
Source: Front Cell Infect Microbiol. 2026 Jan 12;15:1694724. doi: 10.3389/fcimb.2025.1694724 (PMC12832842; doi:10.3389/fcimb.2025.1694724)
Supplement: Supplementary Table 1 — All ESBL isolates examined in this study. 0=Not present, 1= Present, Pip/tazo= Measured MIC of piperacillin/tazobactam (µg/mL). [file Table1.xlsx]

## Sheet: Sheet1
Study ID #	Species	mlst	Facility	Sample Type	ESBL	blaOXA-1	blaTEM-1	aac(3)-IId	aac(3)-IIe	aac(6')-Ib-cr5	aadA5	aph(3'')-Ib	aph(6)-Id	dfrA17	tet(A)	Pip/tazo
283	Escherichia coli	10	BAMC	Urine	blaCTX-M-15	0	0	0	0	0	0	0	0	0	0	0.5
219	Escherichia coli	372	BAMC	Urine	blaCTX-M-1	0	1	0	0	0	1	0	0	1	0	4
220	Escherichia coli	131	BAMC	Urine	blaCTX-M-1	0	0	0	0	0	0	0	0	0	0	4
221	Escherichia coli	648	BAMC	Urine	blaCTX-M-14	0	0	0	1	0	1	1	1	1	1	4
222	Escherichia coli	131	BAMC	Urine	blaCTX-M-14	0	0	0	0	0	1	1	1	1	1	4
223	Escherichia coli	648	BAMC	Urine	blaCTX-M-14	0	0	1	0	0	0	0	0	0	0	4
224	Escherichia coli	162	BAMC	Urine	blaCTX-M-14	0	0	0	0	0	1	1	1	1	0	4
225	Escherichia coli	648	BAMC	Urine	blaCTX-M-14	0	0	0	0	0	0	0	0	0	0	4
229	Escherichia coli	131	BAMC	Urine	blaCTX-M-14	0	0	0	0	0	0	0	0	0	0	4
324	Escherichia coli	131	BAMC	Urine	blaCTX-M-24	0	1	0	0	0	0	0	0	0	0	4
325	Escherichia coli	38	BAMC	Urine	blaCTX-M-27	0	0	0	0	0	0	0	0	1	0	4
327	Escherichia coli	131	BAMC	Urine	blaCTX-M-27	0	1	1	0	0	1	1	1	1	1	4
329	Escherichia coli	131	BAMC	Urine	blaCTX-M-27	0	1	0	0	0	1	1	1	1	1	4
330	Escherichia coli	131	BAMC	Urine	blaCTX-M-27	0	1	0	0	0	1	0	0	1	0	4
331	Escherichia coli	38	BAMC	Urine	blaCTX-M-27	0	1	0	0	0	1	1	1	1	1	4
332	Escherichia coli	131	BAMC	Urine	blaCTX-M-27	0	0	0	0	0	1	1	1	1	1	4
333	Escherichia coli	131	BAMC	Urine	blaCTX-M-27	0	1	1	0	0	1	1	1	1	1	4
334	Escherichia coli	131	BAMC	Urine	blaCTX-M-27	0	0	0	0	0	1	1	1	1	1	4
335	Escherichia coli	131	BAMC	Urine	blaCTX-M-27	0	0	0	0	0	1	1	1	1	1	4
336	Escherichia coli	131	BAMC	Urine	blaCTX-M-27	0	0	0	0	0	0	0	0	0	0	4
337	Escherichia coli	131	BAMC	Urine	blaCTX-M-27	0	0	0	0	0	0	0	0	0	0	4
338	Escherichia coli	131	BAMC	Urine	blaCTX-M-27	0	0	0	0	0	1	1	1	1	1	4
339	Escherichia coli	131	BAMC	Urine	blaCTX-M-27	0	1	0	0	0	0	0	0	0	0	4
340	Escherichia coli	131	BAMC	Urine	blaCTX-M-27	0	1	1	0	0	1	1	1	1	1	4
341	Escherichia coli	1193	BAMC	Urine	blaCTX-M-27	0	0	0	0	0	0	0	0	0	0	4
343	Escherichia coli	131	BAMC	Urine	blaCTX-M-27	0	1	1	0	0	1	1	1	1	1	4
345	Escherichia coli	131	BAMC	Urine	blaCTX-M-27	0	0	0	0	0	0	1	1	0	1	4
346	Escherichia coli	131	BAMC	Urine	blaCTX-M-27	0	0	0	0	0	1	1	1	1	1	4
347	Escherichia coli	131	BAMC	Urine	blaCTX-M-27	0	1	0	0	0	1	1	1	1	1	4
348	Escherichia coli	131	BAMC	Urine	blaCTX-M-27	0	1	1	0	0	1	1	1	1	1	4
349	Escherichia coli	131	BAMC	Urine	blaCTX-M-27	0	1	0	0	0	0	0	0	0	0	4
350	Escherichia coli	131	BAMC	Urine	blaCTX-M-27	0	1	1	0	0	0	0	0	0	0	4
351	Escherichia coli	131	BAMC	Urine	blaCTX-M-27	0	0	0	0	0	1	1	1	1	1	4
352	Escherichia coli	131	BAMC	Urine	blaCTX-M-27	0	1	0	0	0	0	0	0	0	0	4
353	Escherichia coli	131	BAMC	Urine	blaCTX-M-27	0	1	1	0	0	1	1	1	1	1	4
354	Escherichia coli	131	BAMC	Urine	blaCTX-M-27	0	0	0	0	0	1	1	1	1	1	4
355	Escherichia coli	131	BAMC	Urine	blaCTX-M-27	0	1	0	0	0	1	1	1	1	1	4
356	Escherichia coli	131	BAMC	Urine	blaCTX-M-27	0	0	0	0	0	1	1	1	1	1	4
358	Escherichia coli	131	BAMC	Urine	blaCTX-M-27	0	1	1	0	0	1	1	1	1	1	4
359	Escherichia coli	1193	BAMC	Urine	blaCTX-M-27	0	0	0	0	0	1	1	1	1	1	4
360	Escherichia coli	58	BAMC	Urine	blaCTX-M-27	0	0	0	0	0	1	1	1	1	1	4
361	Escherichia coli	131	BAMC	Urine	blaCTX-M-27	0	0	1	0	0	0	0	0	0	0	4
362	Escherichia coli	1193	BAMC	Urine	blaCTX-M-27	0	0	0	0	0	0	0	0	0	0	4
363	Escherichia coli	131	BAMC	Urine	blaCTX-M-3	0	0	0	0	0	0	0	0	0	0	4
365	Escherichia coli	648	BAMC	Urine	blaCTX-M-3	0	1	0	1	0	0	0	0	1	0	4
366	Escherichia coli	744	BAMC	Urine	blaCTX-M-55	0	0	0	1	0	1	0	0	1	0	4
367	Escherichia coli	457	BAMC	Urine	blaCTX-M-55	0	0	0	0	0	0	1	1	0	1	4
369	Escherichia coli	75	BAMC	Urine	blaCTX-M-55	0	0	0	0	0	0	0	0	0	1	4
370	Escherichia coli	88	BAMC	Urine	blaCTX-M-55	0	0	0	0	0	0	0	0	0	1	4
371	Escherichia coli	11720	BAMC	Urine	blaCTX-M-55	0	1	0	0	0	1	0	0	1	0	4
372	Escherichia coli	349	BAMC	Urine	blaCTX-M-55	0	1	0	1	0	0	0	0	0	1	4
373	Escherichia coli	69	BAMC	Urine	blaCTX-M-55	0	0	0	1	0	0	0	0	0	0	4
374	Escherichia coli	2690	BAMC	Urine	blaCTX-M-55	0	0	0	0	0	0	0	0	0	0	4
376	Escherichia coli	70	BAMC	Urine	blaCTX-M-55	0	0	0	1	0	0	0	0	0	0	4
377	Escherichia coli	410	BAMC	Urine	blaCTX-M-55	0	0	0	0	0	0	0	0	0	1	4
378	Escherichia coli	131	BAMC	Urine	blaCTX-M-55	0	0	0	0	0	1	1	1	1	0	4
237	Escherichia coli	44	BAMC	Urine	blaCTX-M-15	0	0	0	1	0	1	0	0	1	0	4
245	Escherichia coli	131	BAMC	Urine	blaCTX-M-15	0	1	1	0	0	0	1	1	0	0	4
248	Escherichia coli	131	BAMC	Urine	blaCTX-M-15	0	0	0	0	0	0	0	0	0	0	4
250	Escherichia coli	69	BAMC	Urine	blaCTX-M-15	0	0	1	0	0	1	1	1	1	0	4
254	Escherichia coli	131	BAMC	Urine	blaCTX-M-15	0	1	0	1	0	0	0	0	0	0	4
257	Escherichia coli	405	BAMC	Urine	blaCTX-M-15	0	1	0	0	0	0	0	0	0	0	4
261	Escherichia coli	4553	BAMC	Urine	blaCTX-M-15	0	0	0	0	0	0	0	0	0	1	4
263	Escherichia coli	636	BAMC	Urine	blaCTX-M-15	0	0	0	0	0	0	1	1	0	0	4
264	Escherichia coli	93	BAMC	Urine	blaCTX-M-15	0	0	0	0	0	0	0	0	0	0	4
268	Escherichia coli	131	BAMC	Urine	blaCTX-M-15	0	1	0	0	0	0	0	0	0	0	4
270	Escherichia coli	44	BAMC	Urine	blaCTX-M-15	0	0	0	0	0	0	0	0	0	0	4
271	Escherichia coli	131	BAMC	Urine	blaCTX-M-15	0	0	0	0	0	0	0	0	0	0	4
276	Escherichia coli	131	BAMC	Urine	blaCTX-M-15	0	1	0	0	0	0	0	0	0	0	4
282	Escherichia coli	10	BAMC	Urine	blaCTX-M-15	0	1	0	0	0	0	1	1	0	1	4
287	Escherichia coli	998	BAMC	Urine	blaCTX-M-15	0	0	0	0	0	1	1	1	1	1	4
292	Escherichia coli	131	BAMC	Urine	blaCTX-M-15	0	0	0	0	0	0	0	0	1	0	4
293	Escherichia coli	131	BAMC	Urine	blaCTX-M-15	0	0	0	0	0	1	0	0	1	1	4
294	Escherichia coli	131	BAMC	Urine	blaCTX-M-15	0	1	0	0	0	0	0	0	0	0	4
299	Escherichia coli	69	BAMC	Urine	blaCTX-M-15	0	0	0	0	0	1	0	0	1	0	4
304	Escherichia coli	1485	BAMC	Urine	blaCTX-M-15	0	1	0	0	0	0	0	0	0	0	4
307	Escherichia coli	636	BAMC	Urine	blaCTX-M-15	0	0	0	0	0	0	1	1	0	0	4
315	Escherichia coli	641	BAMC	Urine	blaCTX-M-15	0	0	0	0	0	0	0	0	0	1	4
322	Escherichia coli	131	BAMC	Urine	blaCTX-M-15	0	1	0	0	0	0	0	0	0	0	4
236	Escherichia coli	131	BAMC	Urine	blaCTX-M-15	0	1	0	0	1	0	0	0	0	1	4
265	Escherichia coli	131	BAMC	Urine	blaCTX-M-15	1	0	0	0	0	1	0	0	1	0	4
233	Escherichia coli	131	BAMC	Urine	blaCTX-M-15	1	1	0	1	1	1	0	1	1	0	4
235	Escherichia coli	131	BAMC	Urine	blaCTX-M-15	1	0	0	1	1	1	0	0	1	1	4
238	Escherichia coli	131	BAMC	Urine	blaCTX-M-15	1	0	0	0	1	0	1	1	0	1	4
239	Escherichia coli	131	BAMC	Urine	blaCTX-M-15	1	0	0	0	1	0	0	0	0	0	4
252	Escherichia coli	131	BAMC	Urine	blaCTX-M-15	1	0	0	1	1	1	0	0	1	1	4
253	Escherichia coli	131	BAMC	Urine	blaCTX-M-15	1	0	0	0	1	0	1	1	0	1	4
256	Escherichia coli	405	BAMC	Urine	blaCTX-M-15	1	0	0	0	1	1	0	0	1	0	4
258	Escherichia coli	131	BAMC	Urine	blaCTX-M-15	1	0	0	0	1	0	1	1	0	1	4
260	Escherichia coli	1193	BAMC	Urine	blaCTX-M-15	1	0	0	1	1	0	1	1	1	0	4
266	Escherichia coli	131	BAMC	Urine	blaCTX-M-15	1	0	0	1	1	0	0	0	0	0	4
269	Escherichia coli	8671	BAMC	Urine	blaCTX-M-15	1	0	0	1	1	0	0	0	0	1	4
273	Escherichia coli	131	BAMC	Urine	blaCTX-M-15	1	0	0	1	1	0	0	0	0	0	4
274	Escherichia coli	131	BAMC	Urine	blaCTX-M-15	1	0	0	0	1	0	0	0	0	0	4
279	Escherichia coli	131	BAMC	Urine	blaCTX-M-15	1	0	0	1	1	1	0	0	1	1	4
280	Escherichia coli	131	BAMC	Urine	blaCTX-M-15	1	0	0	1	1	0	0	0	0	1	4
290	Escherichia coli	69	BAMC	Urine	blaCTX-M-15	1	0	0	0	1	1	1	1	1	0	4
291	Escherichia coli	131	BAMC	Urine	blaCTX-M-15	1	0	0	1	1	1	0	0	1	1	4
302	Escherichia coli	131	BAMC	Urine	blaCTX-M-15	1	1	0	0	1	1	0	0	1	0	4
305	Escherichia coli	131	BAMC	Urine	blaCTX-M-15	1	0	0	1	1	0	0	0	0	1	4
308	Escherichia coli	131	BAMC	Urine	blaCTX-M-15	1	0	0	0	1	0	0	0	1	1	4
310	Escherichia coli	1193	BAMC	Urine	blaCTX-M-15	1	1	0	1	1	0	1	1	0	0	4
318	Escherichia coli	131	BAMC	Urine	blaCTX-M-15	1	0	0	1	1	1	0	0	1	0	4
319	Escherichia coli	131	BAMC	Urine	blaCTX-M-15	1	0	0	1	1	0	0	0	0	1	4
323	Escherichia coli	131	BAMC	Urine	blaCTX-M-15	1	0	0	0	1	1	0	0	1	1	4
227	Escherichia coli	38	BAMC	Urine	blaCTX-M-14	0	1	0	0	0	0	1	1	0	0	8
234	Escherichia coli	10	BAMC	Urine	blaCTX-M-15	0	0	0	0	0	1	1	1	1	1	8
244	Escherichia coli	131	BAMC	Urine	blaCTX-M-15	0	0	0	0	0	0	0	0	0	0	8
246	Escherichia coli	90	BAMC	Urine	blaCTX-M-15	0	0	0	0	0	0	0	1	0	1	8
255	Escherichia coli	131	BAMC	Urine	blaCTX-M-15	0	1	1	0	0	0	1	1	0	1	8
259	Escherichia coli	648	BAMC	Urine	blaCTX-M-15	0	0	0	0	0	0	0	0	0	0	8
262	Escherichia coli	-	BAMC	Urine	blaCTX-M-15	0	0	0	0	0	0	0	0	0	1	8
275	Escherichia coli	38	BAMC	Urine	blaCTX-M-15	0	0	0	0	0	0	0	0	0	0	8
281	Escherichia coli	69	BAMC	Urine	blaCTX-M-15	0	0	0	0	0	1	0	0	1	0	8
284	Escherichia coli	131	BAMC	Urine	blaCTX-M-15	0	0	0	0	0	1	0	0	1	1	8
288	Escherichia coli	10	BAMC	Urine	blaCTX-M-15	0	0	0	0	0	1	1	1	1	1	8
289	Escherichia coli	648	BAMC	Urine	blaCTX-M-15	0	0	0	0	0	0	0	0	0	0	8
297	Escherichia coli	131	BAMC	Urine	blaCTX-M-15	0	1	0	0	0	0	0	0	0	0	8
298	Escherichia coli	636	BAMC	Urine	blaCTX-M-15	0	1	0	0	0	0	1	1	0	0	8
314	Escherichia coli	131	BAMC	Urine	blaCTX-M-15	0	0	0	0	0	1	0	0	0	0	8
232	Escherichia coli	131	BAMC	Urine	blaCTX-M-15	1	0	0	1	1	0	0	0	0	1	8
242	Escherichia coli	131	BAMC	Urine	blaCTX-M-15	1	0	0	1	1	0	0	0	0	1	8
249	Escherichia coli	131	BAMC	Urine	blaCTX-M-15	1	0	0	0	1	1	0	0	1	1	8
251	Escherichia coli	410	BAMC	Urine	blaCTX-M-15	1	0	0	0	1	1	0	0	1	1	8
267	Escherichia coli	44	BAMC	Urine	blaCTX-M-15	1	0	0	0	1	1	1	1	1	0	8
295	Escherichia coli	131	BAMC	Urine	blaCTX-M-15	1	0	0	1	1	0	0	0	0	1	8
312	Escherichia coli	2279	BAMC	Urine	blaCTX-M-15	1	0	0	1	1	0	0	0	0	1	8
316	Escherichia coli	648	BAMC	Urine	blaCTX-M-15	1	0	0	0	1	1	0	0	1	0	8
226	Escherichia coli	453	BAMC	Urine	blaCTX-M-14	0	0	0	0	0	0	0	0	0	0	16
240	Escherichia coli	636	BAMC	Urine	blaCTX-M-15	0	1	0	0	0	0	1	1	0	0	16
309	Escherichia coli	131	BAMC	Urine	blaCTX-M-15	0	0	0	0	0	0	0	0	0	0	16
272	Escherichia coli	2279	BAMC	Urine	blaCTX-M-15	1	0	0	1	1	0	0	0	0	1	16
344	Escherichia coli	1193	BAMC	Urine	blaCTX-M-27	0	0	0	0	0	1	1	1	1	1	64
311	Escherichia coli	95	BAMC	Urine	blaCTX-M-15	0	1	0	1	0	0	1	1	0	0	64
313	Escherichia coli	10	BAMC	Urine	blaCTX-M-15	0	1	1	0	0	1	1	1	1	1	64
300	Escherichia coli	131	BAMC	Urine	blaCTX-M-15	0	0	0	1	1	0	0	0	0	1	128
14	Escherichia coli	95	BAMC	Blood	blaCTX-M-14	0	1	1	0	0	1	0	0	1	0
15	Escherichia coli	131	BAMC	Blood	blaCTX-M-27	0	0	0	0	0	1	1	1	1	1
20	Escherichia coli	1193	BAMC	Blood	blaCTX-M-27	0	0	0	0	0	1	1	1	1	1
22	Escherichia coli	131	BAMC	Blood	blaCTX-M-27	0	0	0	0	0	0	1	1	0	1
228	Escherichia coli	38	BAMC	Urine	blaCTX-M-14	0	1	0	0	0	0	1	1	0	0
326	Escherichia coli	1193	BAMC	Urine	blaCTX-M-27	0	0	0	0	0	1	0	0	1	0
328	Escherichia coli	131	BAMC	Urine	blaCTX-M-27	0	1	0	0	0	0	0	0	0	0
342	Escherichia coli	38	BAMC	Urine	blaCTX-M-27	0	1	1	0	0	1	0	0	1	1
357	Escherichia coli	131	BAMC	Urine	blaCTX-M-27	0	0	0	0	0	0	0	0	0	0
364	Escherichia coli	131	BAMC	Urine	blaCTX-M-3	0	1	1	0	0	1	0	1	1	1
368	Escherichia coli	58	BAMC	Urine	blaCTX-M-55	0	0	0	1	0	0	0	0	0	1
375	Escherichia coli	196	BAMC	Urine	blaCTX-M-55	0	0	0	0	0	0	0	0	0	1
13	Escherichia coli	69	BAMC	Blood	blaCTX-M-15	0	0	1	0	0	1	1	1	1	0
17	Escherichia coli	131	BAMC	Blood	blaCTX-M-15	0	0	0	0	0	0	0	0	0	0
18	Escherichia coli	10	BAMC	Blood	blaCTX-M-15	0	0	0	0	0	0	0	0	0	0
243	Escherichia coli	131	BAMC	Urine	blaCTX-M-15	0	0	0	0	0	0	0	0	0	0
277	Escherichia coli	2852	BAMC	Urine	blaCTX-M-15	0	1	0	0	0	0	1	1	0	1
286	Escherichia coli	131	BAMC	Urine	blaCTX-M-15	0	0	0	0	0	0	0	0	0	0
301	Escherichia coli	131	BAMC	Urine	blaCTX-M-15	0	0	0	0	0	0	0	0	0	0
303	Escherichia coli	10	BAMC	Urine	blaCTX-M-15	0	0	0	0	0	0	0	0	0	0
306	Escherichia coli	131	BAMC	Urine	blaCTX-M-15	0	1	0	0	0	0	0	0	0	0
317	Escherichia coli	127	BAMC	Urine	blaCTX-M-15	0	0	0	0	0	0	0	0	0	0
12	Escherichia coli	131	BAMC	Blood	blaCTX-M-15	1	0	0	1	1	0	0	0	0	0
16	Escherichia coli	131	BAMC	Blood	blaCTX-M-15	1	0	0	1	1	0	0	0	0	0
19	Escherichia coli	131	BAMC	Blood	blaCTX-M-15	1	0	0	1	1	1	0	0	1	0
21	Escherichia coli	131	BAMC	Blood	blaCTX-M-15	1	0	0	1	1	0	0	0	0	1
230	Escherichia coli	131	BAMC	Urine	blaCTX-M-15	1	0	0	1	1	0	0	0	0	1
231	Escherichia coli	131	BAMC	Urine	blaCTX-M-15	1	0	0	1	1	0	0	0	0	0
241	Escherichia coli	131	BAMC	Urine	blaCTX-M-15	1	0	0	1	1	0	0	0	0	0
247	Escherichia coli	131	BAMC	Urine	blaCTX-M-15	1	0	0	1	1	0	0	0	0	1
278	Escherichia coli	131	BAMC	Urine	blaCTX-M-15	1	1	0	0	1	1	1	1	1	1
285	Escherichia coli	131	BAMC	Urine	blaCTX-M-15	1	1	0	0	1	1	0	0	1	0
296	Escherichia coli	131	BAMC	Urine	blaCTX-M-15	1	0	0	0	1	1	0	0	1	1
320	Escherichia coli	131	BAMC	Urine	blaCTX-M-15	1	0	0	0	1	1	0	0	1	1
321	Escherichia coli	131	BAMC	Urine	blaCTX-M-15	1	0	0	1	1	1	0	0	1	0
379	Klebsiella pneumoniae	37	BAMC	Urine	blaCTX-M-14	0	1	1	0	0	0	1	1	0	1	4
414	Klebsiella pneumoniae	20	BAMC	Urine	blaCTX-M-3	0	0	0	0	0	0	0	0	0	0	4
415	Klebsiella pneumoniae	1537	BAMC	Urine	blaSHV-2	0	0	0	0	0	0	0	0	0	0	4
381	Klebsiella pneumoniae	469	BAMC	Urine	blaCTX-M-15	0	0	0	0	0	0	1	1	0	0	4
392	Klebsiella pneumoniae	-	BAMC	Urine	blaCTX-M-15	0	1	0	1	0	0	1	1	0	1	4
396	Klebsiella pneumoniae	219	BAMC	Urine	blaCTX-M-15	0	0	0	0	0	0	1	1	0	0	4
397	Klebsiella pneumoniae	-	BAMC	Urine	blaCTX-M-15	0	1	0	0	0	0	1	1	0	1	4
400	Klebsiella pneumoniae	1017	BAMC	Urine	blaCTX-M-15	0	0	0	0	0	0	1	1	0	1	4
402	Klebsiella pneumoniae	307	BAMC	Urine	blaCTX-M-15	0	1	0	0	0	0	1	1	0	0	4
403	Klebsiella pneumoniae	469	BAMC	Urine	blaCTX-M-15	0	0	0	0	0	0	1	1	0	0	4
404	Klebsiella pneumoniae	25	BAMC	Urine	blaCTX-M-15	0	1	0	0	0	0	1	1	0	0	4
405	Klebsiella pneumoniae	1662	BAMC	Urine	blaCTX-M-15	0	0	0	0	0	0	1	1	0	0	4
408	Klebsiella pneumoniae	307	BAMC	Urine	blaCTX-M-15	0	1	0	0	0	0	1	1	0	0	4
409	Klebsiella pneumoniae	1775	BAMC	Urine	blaCTX-M-15	0	0	0	0	0	0	1	1	0	1	4
410	Klebsiella pneumoniae	1774	BAMC	Urine	blaCTX-M-15	0	0	0	0	0	0	1	1	0	1	4
411	Klebsiella pneumoniae	469	BAMC	Urine	blaCTX-M-15	0	0	0	0	0	0	1	1	0	0	4
413	Klebsiella pneumoniae	414	BAMC	Urine	blaCTX-M-3	0	0	0	0	0	0	0	0	0	0	8
388	Klebsiella pneumoniae	-	BAMC	Urine	blaCTX-M-15	0	0	0	0	0	1	0	0	1	0	8
385	Klebsiella pneumoniae	37	BAMC	Urine	blaCTX-M-15	1	0	1	0	1	0	1	1	0	0	8
380	Klebsiella pneumoniae	-	BAMC	Urine	blaCTX-M-15	1	1	0	1	1	0	1	1	0	1	16
384	Klebsiella pneumoniae	2004	BAMC	Urine	blaCTX-M-15	1	0	0	0	1	0	0	0	0	1	16
387	Klebsiella pneumoniae	194	BAMC	Urine	blaCTX-M-15	1	1	0	1	1	0	1	1	0	1	16
391	Klebsiella pneumoniae	307	BAMC	Urine	blaCTX-M-15	1	1	0	1	1	0	1	1	0	1	16
394	Klebsiella pneumoniae	307	BAMC	Urine	blaCTX-M-15	1	1	0	1	1	0	1	1	0	1	16
395	Klebsiella pneumoniae	307	BAMC	Urine	blaCTX-M-15	1	1	0	1	1	0	1	1	0	1	16
398	Klebsiella pneumoniae	5446	BAMC	Urine	blaCTX-M-15	1	1	0	0	1	0	1	1	0	1	16
399	Klebsiella pneumoniae	45	BAMC	Urine	blaCTX-M-15	1	1	0	1	1	0	1	1	0	0	16
406	Klebsiella pneumoniae	45	BAMC	Urine	blaCTX-M-15	1	1	0	1	1	0	1	1	0	1	16
386	Klebsiella pneumoniae	219	BAMC	Urine	blaCTX-M-15	0	0	0	0	0	0	1	1	0	0	32
383	Klebsiella pneumoniae	348	BAMC	Urine	blaCTX-M-15	1	1	0	1	1	0	1	1	0	1	64
390	Klebsiella pneumoniae	323	BAMC	Urine	blaCTX-M-15	1	1	0	1	1	0	1	1	0	0	64
416	Klebsiella pneumoniae	258	BAMC	Urine	blaSHV-5	0	1	0	0	0	0	0	0	0	0	128
389	Klebsiella pneumoniae	45	BAMC	Urine	blaCTX-M-15	1	1	0	1	1	0	1	1	0	1	128
401	Klebsiella pneumoniae	1441	BAMC	Urine	blaCTX-M-15	1	1	0	1	1	0	1	1	0	1	128
412	Klebsiella pneumoniae	4274	BAMC	Urine	blaCTX-M-27	0	0	0	0	0	1	1	1	1	1
26	Klebsiella pneumoniae	348	BAMC	Blood	blaCTX-M-15	0	1	0	1	0	0	1	1	0	0
407	Klebsiella pneumoniae	1774	BAMC	Urine	blaCTX-M-15	0	0	0	0	0	0	1	1	0	1
23	Klebsiella pneumoniae	-	BAMC	Blood	blaCTX-M-15	1	1	0	1	1	0	1	1	0	1
24	Klebsiella pneumoniae	3293	BAMC	Blood	blaCTX-M-15	1	1	0	1	1	0	1	1	0	1
25	Klebsiella pneumoniae	194	BAMC	Blood	blaCTX-M-15	1	1	0	1	1	0	1	1	0	1
27	Klebsiella pneumoniae	45	BAMC	Blood	blaCTX-M-15	1	1	0	1	1	0	1	1	0	1
28	Klebsiella pneumoniae	13	BAMC	Blood	blaCTX-M-15	1	0	0	1	1	0	1	1	0	0
29	Klebsiella pneumoniae	37	BAMC	Blood	blaCTX-M-15	1	1	0	0	1	0	1	1	0	1
382	Klebsiella pneumoniae	307	BAMC	Urine	blaCTX-M-15	1	1	0	1	1	0	1	1	0	0
393	Klebsiella pneumoniae	323	BAMC	Urine	blaCTX-M-15	1	1	0	1	1	0	1	1	0	1
10	Escherichia coli	131	MAMC	Blood	blaCTX-M-27	0	0	0	0	0	1	1	1	1	1	4
131	Escherichia coli	38	MAMC	Urine	blaCTX-M-14	0	0	0	0	0	0	1	1	0	0	4
132	Escherichia coli	38	MAMC	Urine	blaCTX-M-14	0	1	0	0	0	1	1	1	1	1	4
133	Escherichia coli	131	MAMC	Urine	blaCTX-M-14	0	0	0	0	0	0	0	0	0	0	4
134	Escherichia coli	648	MAMC	Urine	blaCTX-M-14	0	0	0	0	0	1	0	0	1	0	4
135	Escherichia coli	1193	MAMC	Urine	blaCTX-M-14	0	1	0	0	0	0	1	1	0	0	4
136	Escherichia coli	131	MAMC	Urine	blaCTX-M-14	0	0	0	0	0	0	0	0	0	1	4
138	Escherichia coli	2952	MAMC	Urine	blaCTX-M-14	0	1	0	0	0	0	1	1	0	0	4
139	Escherichia coli	69	MAMC	Urine	blaCTX-M-14	0	0	0	0	0	0	0	0	0	0	4
140	Escherichia coli	38	MAMC	Urine	blaCTX-M-14	0	1	0	0	0	0	0	0	0	0	4
141	Escherichia coli	62	MAMC	Urine	blaCTX-M-14	0	1	0	0	0	0	0	0	0	0	4
142	Escherichia coli	131	MAMC	Urine	blaCTX-M-14	0	0	0	0	0	0	0	0	0	0	4
180	Escherichia coli	1193	MAMC	Urine	blaCTX-M-27	0	0	0	0	0	1	1	1	1	1	4
181	Escherichia coli	569	MAMC	Urine	blaCTX-M-27	0	0	0	0	0	1	1	1	1	1	4
182	Escherichia coli	1193	MAMC	Urine	blaCTX-M-27	0	0	0	0	0	0	0	0	0	0	4
183	Escherichia coli	131	MAMC	Urine	blaCTX-M-27	0	0	0	0	0	0	0	0	0	0	4
184	Escherichia coli	131	MAMC	Urine	blaCTX-M-27	0	0	0	0	0	1	1	1	1	1	4
185	Escherichia coli	1193	MAMC	Urine	blaCTX-M-27	0	0	0	0	0	1	1	1	1	1	4
186	Escherichia coli	131	MAMC	Urine	blaCTX-M-27	0	1	1	0	0	0	0	0	0	0	4
187	Escherichia coli	38	MAMC	Urine	blaCTX-M-27	0	0	0	0	0	1	0	0	1	0	4
188	Escherichia coli	131	MAMC	Urine	blaCTX-M-27	0	0	0	0	0	0	0	0	0	0	4
189	Escherichia coli	131	MAMC	Urine	blaCTX-M-27	0	1	0	0	0	0	0	0	1	0	4
190	Escherichia coli	131	MAMC	Urine	blaCTX-M-27	0	1	0	0	0	1	1	1	1	1	4
191	Escherichia coli	131	MAMC	Urine	blaCTX-M-27	0	1	0	0	0	0	0	0	0	0	4
192	Escherichia coli	131	MAMC	Urine	blaCTX-M-27	0	0	0	0	0	0	0	0	0	0	4
193	Escherichia coli	131	MAMC	Urine	blaCTX-M-27	0	0	0	0	0	0	1	1	1	1	4
194	Escherichia coli	131	MAMC	Urine	blaCTX-M-27	0	0	0	0	0	1	1	1	1	1	4
195	Escherichia coli	131	MAMC	Urine	blaCTX-M-27	0	0	0	0	0	0	0	0	0	0	4
196	Escherichia coli	998	MAMC	Urine	blaCTX-M-27	0	1	0	0	0	0	0	0	0	0	4
197	Escherichia coli	131	MAMC	Urine	blaCTX-M-27	0	1	1	0	0	1	1	1	1	1	4
198	Escherichia coli	131	MAMC	Urine	blaCTX-M-27	0	0	0	0	0	1	1	1	1	1	4
199	Escherichia coli	1193	MAMC	Urine	blaCTX-M-27	0	0	0	0	0	1	1	1	1	1	4
200	Escherichia coli	95	MAMC	Urine	blaCTX-M-3	0	1	0	0	0	0	0	0	0	0	4
202	Escherichia coli	131	MAMC	Urine	blaCTX-M-55	0	1	0	0	0	0	0	0	0	0	4
203	Escherichia coli	127	MAMC	Urine	blaCTX-M-55	0	0	0	0	0	0	0	0	0	1	4
206	Escherichia coli	58	MAMC	Urine	blaCTX-M-55	0	0	0	1	0	0	0	0	0	1	4
207	Escherichia coli	2619	MAMC	Urine	blaCTX-M-55	0	1	0	1	0	0	1	1	0	1	4
208	Escherichia coli	38	MAMC	Urine	blaSHV-12	0	1	0	0	0	0	0	0	0	0	4
209	Escherichia coli	656	MAMC	Urine	blaSHV-2	0	1	0	0	0	1	0	0	1	0	4
210	Escherichia coli	349	MAMC	Urine	blaSHV-30	0	0	0	0	0	0	0	0	0	0	4
7	Escherichia coli	131	MAMC	Blood	blaCTX-M-15	0	0	0	0	0	0	0	0	0	0	4
143	Escherichia coli	131	MAMC	Urine	blaCTX-M-15	0	0	0	0	0	1	1	1	1	1	4
144	Escherichia coli	4553	MAMC	Urine	blaCTX-M-15	0	0	0	0	0	0	0	0	0	1	4
145	Escherichia coli	636	MAMC	Urine	blaCTX-M-15	0	1	0	0	0	0	0	0	0	0	4
147	Escherichia coli	167	MAMC	Urine	blaCTX-M-15	0	0	0	0	0	0	0	0	0	0	4
148	Escherichia coli	636	MAMC	Urine	blaCTX-M-15	0	1	0	0	0	0	1	1	0	0	4
149	Escherichia coli	540	MAMC	Urine	blaCTX-M-15	0	1	0	0	0	0	0	0	0	1	4
150	Escherichia coli	131	MAMC	Urine	blaCTX-M-15	0	1	0	0	0	1	1	1	1	1	4
151	Escherichia coli	131	MAMC	Urine	blaCTX-M-15	0	1	0	0	0	0	0	0	0	0	4
152	Escherichia coli	8671	MAMC	Urine	blaCTX-M-15	0	0	0	1	0	0	0	0	0	0	4
153	Escherichia coli	2279	MAMC	Urine	blaCTX-M-15	0	1	0	0	0	0	0	0	0	0	4
156	Escherichia coli	636	MAMC	Urine	blaCTX-M-15	0	1	0	0	0	0	1	1	0	0	4
159	Escherichia coli	10	MAMC	Urine	blaCTX-M-15	0	0	0	0	0	1	1	1	1	1	4
161	Escherichia coli	131	MAMC	Urine	blaCTX-M-15	0	0	0	1	0	0	0	0	0	0	4
165	Escherichia coli	10	MAMC	Urine	blaCTX-M-15	0	1	0	0	0	1	0	0	1	0	4
167	Escherichia coli	636	MAMC	Urine	blaCTX-M-15	0	1	0	0	0	0	1	1	0	0	4
168	Escherichia coli	405	MAMC	Urine	blaCTX-M-15	0	0	0	0	0	0	0	0	0	0	4
169	Escherichia coli	131	MAMC	Urine	blaCTX-M-15	0	1	0	0	0	0	0	0	0	0	4
170	Escherichia coli	131	MAMC	Urine	blaCTX-M-15	0	1	0	0	0	1	0	0	1	0	4
173	Escherichia coli	131	MAMC	Urine	blaCTX-M-15	0	1	1	0	0	1	1	1	1	1	4
177	Escherichia coli	69	MAMC	Urine	blaCTX-M-15	0	0	0	0	0	1	0	0	1	0	4
178	Escherichia coli	131	MAMC	Urine	blaCTX-M-15	0	1	1	0	0	1	1	1	1	1	4
179	Escherichia coli	1193	MAMC	Urine	blaCTX-M-15	0	1	0	0	0	0	0	0	0	0	4
160	Escherichia coli	131	MAMC	Urine	blaCTX-M-15	1	1	0	0	1	1	1	0	1	1	4
166	Escherichia coli	131	MAMC	Urine	blaCTX-M-15	1	0	0	1	1	0	0	0	0	0	4
137	Escherichia coli	998	MAMC	Urine	blaCTX-M-14	0	0	0	0	0	0	0	0	0	0	8
9	Escherichia coli	131	MAMC	Blood	blaCTX-M-15	1	1	0	0	1	1	1	0	1	1	8
146	Escherichia coli	410	MAMC	Urine	blaCTX-M-15	1	0	0	0	1	0	1	1	0	1	8
155	Escherichia coli	131	MAMC	Urine	blaCTX-M-15	1	1	0	0	1	1	1	0	1	1	8
157	Escherichia coli	131	MAMC	Urine	blaCTX-M-15	1	1	0	0	1	1	0	0	1	1	8
162	Escherichia coli	131	MAMC	Urine	blaCTX-M-15	1	0	0	1	1	1	0	0	1	1	8
163	Escherichia coli	44	MAMC	Urine	blaCTX-M-15	1	1	0	0	1	1	0	0	1	0	8
172	Escherichia coli	131	MAMC	Urine	blaCTX-M-15	1	0	0	1	1	0	0	0	0	1	8
174	Escherichia coli	8671	MAMC	Urine	blaCTX-M-15	1	1	0	0	1	0	1	1	0	1	8
175	Escherichia coli	131	MAMC	Urine	blaCTX-M-15	1	1	0	0	1	1	1	1	1	1	8
164	Escherichia coli	131	MAMC	Urine	blaCTX-M-15	1	1	0	0	1	1	1	0	1	1	16
171	Escherichia coli	131	MAMC	Urine	blaCTX-M-15	1	0	0	0	1	0	0	0	0	1	20
154	Escherichia coli	44	MAMC	Urine	blaCTX-M-15	1	0	0	0	1	1	0	0	1	0	64
176	Escherichia coli	1193	MAMC	Urine	blaCTX-M-15	1	0	0	1	1	0	0	0	0	0	64
130	Escherichia coli	131	MAMC	Urine	blaCTX-M-134	0	0	0	0	0	0	1	1	0	1	128
8	Escherichia coli	131	MAMC	Blood	blaCTX-M-15	1	0	0	0	1	1	0	0	1	1	128
158	Escherichia coli	131	MAMC	Urine	blaCTX-M-15	1	0	0	0	1	1	0	0	1	1	128
201	Escherichia coli	95	MAMC	Urine	blaCTX-M-3	0	0	0	0	0	0	0	0	0	0
204	Escherichia coli	-	MAMC	Urine	blaCTX-M-55	0	0	0	0	0	1	0	0	1	0
205	Escherichia coli	-	MAMC	Urine	blaCTX-M-55	0	1	1	0	0	1	0	0	1	0
214	Klebsiella pneumoniae	792	MAMC	Urine	blaCTX-M-14	0	0	0	0	0	0	0	0	0	0	4
211	Klebsiella pneumoniae	4015	MAMC	Urine	blaCTX-M-15	0	0	0	0	0	0	1	1	0	0	4
216	Klebsiella pneumoniae	45	MAMC	Urine	blaCTX-M-15	0	1	0	1	0	0	1	1	0	0	4
217	Klebsiella pneumoniae	219	MAMC	Urine	blaCTX-M-15	0	0	0	0	1	0	1	1	0	1	4
11	Klebsiella pneumoniae	307	MAMC	Blood	blaCTX-M-15	0	1	0	0	0	0	1	1	0	0	8
218	Klebsiella pneumoniae	45	MAMC	Urine	blaCTX-M-15	0	1	0	1	0	0	1	1	0	1	8
213	Klebsiella pneumoniae	45	MAMC	Urine	blaCTX-M-15	1	1	0	1	1	0	1	1	0	1	8
215	Klebsiella pneumoniae	13	MAMC	Urine	blaCTX-M-15	1	0	0	0	1	0	1	1	0	0	16
212	Klebsiella pneumoniae	280	MAMC	Urine	blaCTX-M-15	1	1	0	1	1	0	1	1	0	1	32
3	Escherichia coli	131	TAMC	Blood	blaCTX-M-14	0	1	0	0	0	0	0	0	0	0	4
4	Escherichia coli	131	TAMC	Blood	blaCTX-M-27	0	0	0	0	0	1	1	1	1	1	4
30	Escherichia coli	1193	TAMC	Urine	blaCTX-M-14	0	1	0	0	0	0	0	0	0	0	4
31	Escherichia coli	131	TAMC	Urine	blaCTX-M-14	0	1	1	0	0	1	1	1	1	1	4
32	Escherichia coli	38	TAMC	Urine	blaCTX-M-14	0	0	0	0	0	0	1	1	0	0	4
33	Escherichia coli	1193	TAMC	Urine	blaCTX-M-14	0	1	1	0	0	1	1	1	1	1	4
35	Escherichia coli	127	TAMC	Urine	blaCTX-M-14	0	0	0	0	0	0	0	0	0	0	4
36	Escherichia coli	1193	TAMC	Urine	blaCTX-M-14	0	1	0	0	0	0	1	1	0	0	4
37	Escherichia coli	12	TAMC	Urine	blaCTX-M-14	0	0	0	0	0	0	0	0	0	0	4
38	Escherichia coli	38	TAMC	Urine	blaCTX-M-14	0	0	0	0	0	0	0	0	0	0	4
39	Escherichia coli	131	TAMC	Urine	blaCTX-M-14	0	1	0	0	0	0	0	0	0	0	4
40	Escherichia coli	38	TAMC	Urine	blaCTX-M-14	0	0	0	0	0	0	0	0	0	0	4
41	Escherichia coli	12	TAMC	Urine	blaCTX-M-14	0	0	0	0	0	0	0	0	0	0	4
42	Escherichia coli	69	TAMC	Urine	blaCTX-M-14	0	0	0	0	0	0	0	0	1	0	4
76	Escherichia coli	998	TAMC	Urine	blaCTX-M-27	0	1	1	0	0	1	1	1	1	1	4
77	Escherichia coli	131	TAMC	Urine	blaCTX-M-27	0	0	0	0	0	1	1	1	1	1	4
78	Escherichia coli	131	TAMC	Urine	blaCTX-M-27	0	0	0	0	0	1	1	1	1	1	4
79	Escherichia coli	131	TAMC	Urine	blaCTX-M-27	0	0	0	0	0	0	1	1	0	1	4
80	Escherichia coli	10	TAMC	Urine	blaCTX-M-27	0	0	0	0	0	0	0	0	0	1	4
81	Escherichia coli	131	TAMC	Urine	blaCTX-M-27	0	0	0	0	0	1	1	1	1	1	4
82	Escherichia coli	1193	TAMC	Urine	blaCTX-M-27	0	0	0	0	0	0	0	0	0	0	4
83	Escherichia coli	998	TAMC	Urine	blaCTX-M-27	0	1	0	0	0	0	0	0	0	0	4
84	Escherichia coli	998	TAMC	Urine	blaCTX-M-27	0	1	1	0	0	1	1	1	1	1	4
85	Escherichia coli	131	TAMC	Urine	blaCTX-M-27	0	0	0	0	0	0	0	0	0	0	4
86	Escherichia coli	998	TAMC	Urine	blaCTX-M-27	0	1	1	0	0	1	1	1	1	1	4
87	Escherichia coli	131	TAMC	Urine	blaCTX-M-27	0	1	1	0	0	0	0	0	0	0	4
88	Escherichia coli	131	TAMC	Urine	blaCTX-M-27	0	1	1	0	0	0	0	0	0	0	4
89	Escherichia coli	1193	TAMC	Urine	blaCTX-M-27	0	0	0	0	0	1	1	1	1	1	4
90	Escherichia coli	1193	TAMC	Urine	blaCTX-M-27	0	0	0	0	0	1	0	0	1	0	4
91	Escherichia coli	5150	TAMC	Urine	blaCTX-M-27	0	0	0	0	0	0	0	0	0	0	4
92	Escherichia coli	131	TAMC	Urine	blaCTX-M-27	0	0	0	0	0	0	0	0	0	0	4
93	Escherichia coli	131	TAMC	Urine	blaCTX-M-27	0	0	0	0	0	0	1	1	0	1	4
94	Escherichia coli	1193	TAMC	Urine	blaCTX-M-27	0	0	0	0	0	0	0	0	0	0	4
95	Escherichia coli	998	TAMC	Urine	blaCTX-M-27	0	1	1	0	0	1	1	1	1	1	4
96	Escherichia coli	1193	TAMC	Urine	blaCTX-M-27	0	0	0	0	0	1	1	1	1	1	4
97	Escherichia coli	998	TAMC	Urine	blaCTX-M-27	0	1	1	0	0	1	1	1	1	1	4
98	Escherichia coli	131	TAMC	Urine	blaCTX-M-27	0	0	0	0	0	0	0	0	0	0	4
100	Escherichia coli	998	TAMC	Urine	blaCTX-M-27	0	1	1	0	0	1	1	1	1	1	4
101	Escherichia coli	131	TAMC	Urine	blaCTX-M-27	0	1	1	0	0	1	1	1	1	1	4
102	Escherichia coli	-	TAMC	Urine	blaCTX-M-27	0	1	1	0	0	1	1	1	1	1	4
103	Escherichia coli	998	TAMC	Urine	blaCTX-M-27	0	1	1	0	0	1	1	1	1	1	4
104	Escherichia coli	998	TAMC	Urine	blaCTX-M-27	0	1	1	0	0	1	1	1	1	1	4
105	Escherichia coli	131	TAMC	Urine	blaCTX-M-27	0	1	0	0	0	0	0	0	0	0	4
106	Escherichia coli	131	TAMC	Urine	blaCTX-M-27	0	1	1	0	0	0	0	0	0	0	4
107	Escherichia coli	998	TAMC	Urine	blaCTX-M-27	0	1	1	0	0	1	1	1	1	1	4
108	Escherichia coli	998	TAMC	Urine	blaCTX-M-27	0	1	1	0	0	1	1	1	1	1	4
109	Escherichia coli	131	TAMC	Urine	blaCTX-M-27	0	1	1	0	0	1	1	1	1	1	4
110	Escherichia coli	131	TAMC	Urine	blaCTX-M-27	0	0	0	0	0	1	1	1	1	1	4
111	Escherichia coli	131	TAMC	Urine	blaCTX-M-3	0	1	0	0	0	0	0	0	0	0	4
112	Escherichia coli	636	TAMC	Urine	blaCTX-M-3	0	1	0	0	0	0	0	0	0	0	4
113	Escherichia coli	127	TAMC	Urine	blaCTX-M-3	0	0	0	0	0	0	0	0	0	0	4
114	Escherichia coli	69	TAMC	Urine	blaCTX-M-55	0	1	0	0	0	0	0	0	0	0	4
116	Escherichia coli	1193	TAMC	Urine	blaCTX-M-55	0	0	0	0	0	0	0	0	0	0	4
117	Escherichia coli	1193	TAMC	Urine	blaCTX-M-55	0	1	0	0	0	0	0	0	0	0	4
118	Escherichia coli	1193	TAMC	Urine	blaCTX-M-55	0	0	0	0	0	0	0	0	0	0	4
2	Escherichia coli	131	TAMC	Blood	blaCTX-M-15	0	1	0	0	0	0	0	0	0	0	4
43	Escherichia coli	131	TAMC	Urine	blaCTX-M-15	0	1	0	0	0	0	0	0	0	0	4
47	Escherichia coli	131	TAMC	Urine	blaCTX-M-15	0	1	1	0	0	1	1	1	1	1	4
48	Escherichia coli	1177	TAMC	Urine	blaCTX-M-15	0	1	0	0	0	0	0	0	0	0	4
49	Escherichia coli	131	TAMC	Urine	blaCTX-M-15	0	1	0	0	0	0	0	0	0	0	4
51	Escherichia coli	4553	TAMC	Urine	blaCTX-M-15	0	0	0	0	0	0	0	0	0	0	4
52	Escherichia coli	44	TAMC	Urine	blaCTX-M-15	0	0	0	0	0	0	0	0	0	0	4
53	Escherichia coli	131	TAMC	Urine	blaCTX-M-15	0	1	0	0	0	0	0	0	0	0	4
54	Escherichia coli	-	TAMC	Urine	blaCTX-M-15	0	0	0	0	0	1	0	0	1	0	4
55	Escherichia coli	131	TAMC	Urine	blaCTX-M-15	0	0	0	0	0	1	0	0	1	0	4
57	Escherichia coli	131	TAMC	Urine	blaCTX-M-15	0	1	0	0	0	0	0	0	0	0	4
58	Escherichia coli	131	TAMC	Urine	blaCTX-M-15	0	1	0	0	0	1	1	1	1	1	4
59	Escherichia coli	131	TAMC	Urine	blaCTX-M-15	0	0	0	0	0	0	0	0	0	0	4
61	Escherichia coli	62	TAMC	Urine	blaCTX-M-15	0	0	0	0	0	0	0	0	0	0	4
62	Escherichia coli	95	TAMC	Urine	blaCTX-M-15	0	0	0	0	0	0	0	0	0	0	4
63	Escherichia coli	3580	TAMC	Urine	blaCTX-M-15	0	0	0	0	0	0	0	0	0	0	4
64	Escherichia coli	131	TAMC	Urine	blaCTX-M-15	0	0	0	0	0	1	1	1	1	1	4
65	Escherichia coli	95	TAMC	Urine	blaCTX-M-15	0	0	0	0	0	0	0	0	0	0	4
66	Escherichia coli	131	TAMC	Urine	blaCTX-M-15	0	1	0	0	0	0	0	0	0	0	4
67	Escherichia coli	131	TAMC	Urine	blaCTX-M-15	0	1	0	0	0	0	0	0	0	0	4
68	Escherichia coli	38	TAMC	Urine	blaCTX-M-15	0	1	0	0	0	0	0	0	0	1	4
71	Escherichia coli	38	TAMC	Urine	blaCTX-M-15	0	0	0	0	0	0	0	0	0	0	4
72	Escherichia coli	131	TAMC	Urine	blaCTX-M-15	0	1	0	0	0	0	0	0	0	0	4
1	Escherichia coli	131	TAMC	Blood	blaCTX-M-15	1	0	0	1	1	1	0	0	1	1	4
44	Escherichia coli	131	TAMC	Urine	blaCTX-M-15	1	0	0	1	1	1	0	0	1	1	4
46	Escherichia coli	131	TAMC	Urine	blaCTX-M-15	1	0	0	1	1	1	0	0	1	1	4
60	Escherichia coli	131	TAMC	Urine	blaCTX-M-15	1	0	0	1	1	0	0	0	0	0	4
73	Escherichia coli	131	TAMC	Urine	blaCTX-M-15	1	0	0	0	1	0	0	0	0	0	8
34	Escherichia coli	131	TAMC	Urine	blaCTX-M-14	0	1	1	0	0	1	1	1	1	1	16
45	Escherichia coli	8671	TAMC	Urine	blaCTX-M-15	1	0	0	0	1	0	0	0	0	1	16
74	Escherichia coli	131	TAMC	Urine	blaCTX-M-15	1	0	0	0	1	1	1	1	1	1	16
56	Escherichia coli	131	TAMC	Urine	blaCTX-M-15	0	1	0	0	0	1	1	1	1	1	64
115	Escherichia coli	-	TAMC	Urine	blaCTX-M-55	0	1	1	0	0	0	0	0	0	1	128
69	Escherichia coli	410	TAMC	Urine	blaCTX-M-15	1	1	0	0	1	1	0	0	1	0	128
99	Escherichia coli	131	TAMC	Urine	blaCTX-M-27	0	0	0	0	0	0	0	0	0	0	TRM/
50	Escherichia coli	131	TAMC	Urine	blaCTX-M-15	0	1	0	0	0	0	0	0	0	0	TRM/
75	Escherichia coli	131	TAMC	Urine	blaCTX-M-24	0	1	0	0	0	0	0	0	0	0
70	Escherichia coli	131	TAMC	Urine	blaCTX-M-15	1	0	0	1	1	0	0	0	0	1
124	Klebsiella pneumoniae	1818	TAMC	Urine	blaCTX-M-3	0	0	0	0	0	0	0	0	0	0	4
126	Klebsiella pneumoniae	45	TAMC	Urine	blaCTX-M-3	0	1	1	0	0	0	1	1	0	1	4
120	Klebsiella pneumoniae	219	TAMC	Urine	blaCTX-M-15	0	0	0	0	0	0	1	1	0	1	4
121	Klebsiella pneumoniae	101	TAMC	Urine	blaCTX-M-15	0	0	0	0	0	0	1	1	0	1	4
128	Klebsiella pneumoniae	219	TAMC	Urine	blaCTX-M-15	0	0	0	0	0	0	1	1	0	1	4
129	Klebsiella pneumoniae	584	TAMC	Urine	blaCTX-M-15	0	1	0	0	0	0	1	1	0	1	4
125	Klebsiella pneumoniae	1228	TAMC	Urine	blaSHV-12	0	0	0	0	0	0	0	0	0	0	8
6	Klebsiella pneumoniae	15	TAMC	Blood	blaCTX-M-15	1	1	0	1	1	0	1	1	0	1	16
122	Klebsiella pneumoniae	307	TAMC	Urine	blaCTX-M-15	1	1	0	1	1	0	1	1	0	1	16
5	Klebsiella pneumoniae	29	TAMC	Blood	blaCTX-M-15	1	1	0	1	1	0	1	1	0	1	32
119	Klebsiella pneumoniae	29	TAMC	Urine	blaCTX-M-15	1	1	0	0	1	0	1	1	0	1	32
123	Klebsiella pneumoniae	307	TAMC	Urine	blaCTX-M-15	1	1	0	0	1	0	1	1	0	0	32
127	Klebsiella pneumoniae	101	TAMC	Urine	blaCTX-M-15	1	0	0	1	1	0	0	0	0	1	64
